# Supplementary material for: Microplastics, Polycyclic Aromatic Hydrocarbons, and Heavy Metals in Milk: Analyses and Induced Health Risk Assessment
Source: Foods. 2024 Sep 26;13(19):3069. doi: 10.3390/foods13193069 (PMC11476328; doi:10.3390/foods13193069)
Supplement: Supplementary file 1 [file foods-13-03069-s001.zip]

Archive with 1 entries (1 files):
- foods-3168577-supplementary.pdf
